# Supplementary material for: Oil-in-water emulsion adjuvants for pediatric influenza vaccines: a systematic review and meta-analysis
Source: Nat Commun. 2020 Jan 16;11:315. doi: 10.1038/s41467-019-14230-x (PMC6965081; doi:10.1038/s41467-019-14230-x)
Supplement: Supplementary file 4 — Source Data [file 41467_2019_14230_MOESM4_ESM.xlsx]

## Sheet: Fig 2
Name	Experimental Events	Experimental Total	Control Events	Control Total	Year of study
Vesikari 2011 (6-35 months)	9	1103	25	995	2011
Vesikari 2011 (36-71 months)	4	834	25	777	2011
Nolan 2014 (6-35 months, AS03)	1	569	2	561	2014
Vesikari 2018 (6-23 mo)	55	1299	79	1339	2018
Vesikari 2018 (2-5 y/o)	201	3979	173	3854	2018

## Sheet: Fig 3, Fig 4
Name	adjuvanted Events	adjuvanted Total	nonadjuvanted Events	nonadjuvanted Total	Year of study
Vesikari 2011 (6-35 months)	1015	1103	199	995	2011	5	0.2
Della Cioppa 2011 (6-11 months)	35	37	9	43	2011	4.77778	0.209302
Langley 2012 (6-11 months)	5	5	1	4	2012	4	0.25
Diallo 2018 (12-35 months)	27	31	5	34	2018	6.8	0.147059
Diallo 2018 (6-11 months)	21	30	1	26	2018	26	0.0384615
Arguedas 2011 (3-8 y)	43	46	53	75	2011	1.41509	0.706667
Vesikari 2011 (36-71 months)	834	834	490	777	2011	1.58571	0.630631
Langley 2012 (3-8 years)	38	39	27	37	2012	1.37037	0.72973
Nassim 2012 (3-8 years, 15 µg)	144	156	90	155	2012	1.72222	0.580645
Langley 2012 (12-35 mo)	15	15	9	16	2012	1.77778	0.5625
Nassim 2012 (3-8 years, 7.5 µg)	137	156	72	156	2012	2.16667	0.461538
Block 2012 (6-35 months)	109	127	46	124	2012	2.69565	0.370968
Knuf 2015 (3-8 years)	50	60	20	31	2015	1.55	0.645161
Knuf 2015 (12-35 months)	41	53	8	25	2015	3.125	0.32
Vesikari 2018 (6-60 months)	678	922	467	866	2018	1.85439	0.539261
Diallo 2018 (36-71 months)	35	38	21	33	2018	1.57143	0.636364
Vesikari 2009 (16-47 months, Vaccine)	41	41	40	40	2009	1	1
Solares 2014 (6-35 months)	90	97	94	102	2014	1.08511	0.921569
Solares 2014 (36-59 months)	22	23	20	20	2014	1	1
Vesikari 2015 (6-71 months, ATIV primed)	16	17	11	12	2015	1.09091	0.916667
Vesikari 2015 (6-71 months, TIV primed)	23	23	14	14	2015	1	1

## Sheet:  Fig 5, Fig 6
Name	adjuvanted Events	adjuvanted Total	nonadjuvanted Events	nonadjuvanted Total	Year of study
Vesikari 2011 (6-35 months)	1048	1103	119	995	2011		0.119598
Della Cioppa 2011 (6-11 months)	34	37	5	43	2011		0.116279
Vesikari 2011 (36-71 months)	809	834	466	777	2011		0.599743
Solares 2014 (6-35 months)	61	97	49	102	2014		0.480392
Diallo 2018 (6-11 months)	25	30	13	26	2018		0.5
Vesikari 2018 (6-60 months)	657	922	547	866	2018		0.63164
Vesikari 2009 (16-47 months, Vaccine)	41	41	40	40	2009		1
Solares 2014 (36-59 months)	21	23	17	20	2014		0.85
Vesikari 2015 (6-71 months, TIV primed)	23	23	14	14	2015		1
Vesikari 2015 (6-71 months, ATIV primed)	17	17	12	12	2015		1
Diallo 2018 (12-35 months)	29	31	32	34	2018		0.941176
Diallo 2018 (36-71 months)	38	38	30	33	2018		0.909091

## Sheet: Fig 7, Fig 8
Name	adjuvanted Events	adjuvanted Total	nonadjuvanted Events	nonadjuvanted Total	Year of study
Vesikari 2011 (6-35 months)	965	1103	174	995	2011		5.71839	0.174874
Della Cioppa 2011 (6-11 months)	35	36	5	42	2011		8.4	0.119048
Vesikari 2009 (6-35 months, PIDJ)	103	104	39	118	2009		3.02564	0.330508
Vesikari 2011 (36-71 months)	817	834	466	777	2011		1.66738	0.599743
Solares 2014 (6-35 months)	87	97	57	102	2014		1.78947	0.558824
Zedda 2015 (6-35 months)	25	25	17	30	2015		1.76471	0.566667
Vesikari 2018 (6-60 months)	720	922	505	866	2018		1.71485	0.583141
Cruz-Valdez 2018 (6-71 months)	95	114	36	112	2018		3.11111	0.321429
Nolan 2014 (6-71 months, MF59 adjuvanted)	261	266	332	389	2014		1.17169	0.85347
Solares 2014 (36-59 months)	18	23	16	20	2014		1.25	0.8
Diallo 2018 (12-35 months)	31	31	33	34	2018		1.0303	0.970588
Diallo 2018 (6-11 months)	30	30	21	26	2018		1.2381	0.807692
Diallo 2018 (36-71 months)	38	38	32	33	2018		1.03125	0.969697

## Sheet: Fig 9
Name	Events 1	Total 1	Events 2	Total 2	Year of study
Arguedas 2011	0	56	1	54	2011
Block 2012	6	161	16	161	2012
Cruz-Valdez 2018	0	140	0	137	2018
Della Cioppa 2011	4	37	1	43	2011
Diallo 2018	0	118	0	119	2018
Langley 2012	4	59	0	57	2012
Nassim 2012	6	334	6	334	2012
Nolan 2014 (AS03)	76	2048	68	2049	2014
Nolan 2014 (MF59)	125	3123	59	1474	2014
Solares 2014	0	180	2	180	2014
Vesikari 2009 (PIDJ)	2	130	6	139	2009
Vesikari 2009 (Vaccine)	0	43	0	46	2009
Vesikari 2011	122	2012	169	1846	2011
Vesikari 2015	1	33	0	24	2015
Vesikari 2018	234	5243	230	5161	2018

## Sheet: Fig 10
Name	Events 1	Total 1	Events 2	Total 2	Year of study
Arguedas 2011	0	56	0	54	2011
Cruz-Valdez 2018	0	140	0	137	2018
Della Cioppa 2011	0	37	0	43	2011
Diallo 2018	0	118	0	119	2018
Knuf 2015	5	145	2	72	2015
Langley 2012	2	59	0	57	2012
Nolan 2014 (AS03)	1	2048	2	2049	2014
Solares 2014	0	180	0	180	2014
Vesikari 2009 (PIDJ)	0	130	0	139	2009
Vesikari 2009 (Vaccine)	0	43	0	46	2009
Vesikari 2011	1	2012	0	1846	2011
Vesikari 2015	0	33	0	24	2015
Vesikari 2018	0	5243	0	5161	2018
Waddington 2010	0	270	0	279	2010
Zedda 2015	0	43	0	39	2015

## Sheet: Supplementary figure 1-2
Name	adjuvanted Events	adjuvanted Total	nonadjuvanted Events	nonadjuvanted Total	Year of study
Vesikari 2011 (6-35 months)	1103	1103	373	995	2011
Langley 2012 (6-11 months)	3	3	2	3	2012
Block 2012 (6-35 months)	127	127	87	124	2012
Vesikari 2018 (6-60 months)	705	922	622	866	2018
Diallo 2018 (6-11 months)	30	30	19	26	2018
Vesikari 2009 (6-35 months, PIDJ)	104	104	101	118	2009
Arguedas 2011 (3-8 y)	45	46	68	75	2011
Vesikari 2011 (36-71 months)	834	834	641	777	2011
Della Cioppa 2011 (6-11 months)	36	36	33	42	2011
Langley 2012 (12-35 mo)	13	13	10	11	2012
Langley 2012 (3-8 years)	28	28	29	30	2012
Nassim 2012 (3-8 years, 15 µg)	154	156	130	155	2012
Nassim 2012 (3-8 years, 7.5 µg)	151	156	120	156	2012
Nolan 2014 (6-35 months, AS03 adjuvanted)	233	233	199	223	2014
Solares 2014 (36-59 months)	22	23	20	20	2014
Nolan 2014 (6-71 months, MF59 adjuvanted)	266	266	338	389	2014
Solares 2014 (6-35 months)	97	97	100	102	2014
Knuf 2015 (3-8 years)	60	60	30	31	2015
Zedda 2015 (6-35 months)	25	25	28	30	2015
Knuf 2015 (12-35 months)	53	53	22	25	2015
Diallo 2018 (12-35 months)	31	31	32	34	2018
Diallo 2018 (36-71 months)	38	38	32	33	2018
Cruz-Valdez 2018 (6-71 months)	113	114	105	112	2018

## Sheet: Supplementary figure 3-4
Name	adjuvanted Events	adjuvanted Total	nonadjuvanted Events	nonadjuvanted Total	Year of study
Vesikari 2011 (6-35 months)	1075	1103	448	995	2011
Della Cioppa 2011 (6-11 months)	36	36	30	42	2011
Vesikari 2018 (6-60 months)	669	922	619	866	2018
Vesikari 2009 (6-35 months, PIDJ)	104	104	117	118	2009
Vesikari 2011 (36-71 months)	817	834	680	777	2011
Solares 2014 (36-59 months)	23	23	20	20	2014
Nolan 2014 (6-71 months, MF59 adjuvanted)	266	266	385	389	2014
Solares 2014 (6-35 months)	97	97	93	102	2014
Zedda 2015 (6-35 months)	25	25	29	30	2015
Diallo 2018 (12-35 months)	31	31	34	34	2018
Cruz-Valdez 2018 (6-71 months)	114	114	108	112	2018
Diallo 2018 (6-11 months)	30	30	25	26	2018
Diallo 2018 (36-71 months)	38	38	33	33	2018

## Sheet: Supplementary figure 5
Name	adjuvanted Events	adjuvanted Total	nonadjuvanted Events	nonadjuvanted Total	Year of study
Della Cioppa 2011 (6-11 months)	8	37	3	43	2011
Vesikari 2011 (6-35 months)	138	1103	124	995	2011
Solares 2014 (6-35 months)	33	97	21	102	2014
Vesikari 2009 (16-47 months, Vaccine)	41	41	27	40	2009
Vesikari 2011 (36-71 months)	375	834	311	777	2011
Solares 2014 (36-59 months)	12	23	9	20	2014
Vesikari 2015 (6-71 months, TIV primed)	13	23	4	14	2015
Vesikari 2015 (6-71 months, ATIV primed)	15	17	8	12	2015
Vesikari 2018 (6-60 months)	455	922	275	866	2018
Diallo 2018 (12-35 months)	20	31	19	34	2018
Diallo 2018 (36-71 months)	29	38	22	33	2018
Diallo 2018 (6-11 months)	19	30	11	26	2018

## Sheet: Supplementary figure 6, 10(A)
Name	adjuvanted Events	adjuvanted Total	nonadjuvanted Events	nonadjuvanted Total	Year of study
Arguedas 2011 (3-8 y)	21	55	17	54	2011
Block 2012 (6-35 months)	53	161	42	161	2012
Diallo 2018 (36-71 months)	13	40	9	40	2018
Diallo 2018 (6-35 months)	32	78	28	79	2018
Knuf 2015 (12-35 months)	30	73	10	33	2015
Knuf 2015 (3-8 years)	33	72	14	39	2015
Nassim 2012 (3-8 years, 15 µg)	72	166	47	167	2012
Nassim 2012 (3-8 years, 7.5 µg)	86	168	43	167	2012
Nolan 2014 (6-35 months, AS03 adjuvanted)	881	2048	861	2049	2014
Nolan 2014 (6-71 months, MF59 adjuvanted)	987	2991	284	1422	2014
Solares 2014 (36-59 months)	22	50	14	50	2014
Solares 2014 (6-35 months)	23	130	20	130	2014
Vesikari 2009 (6-35 months, PIDJ)	43	130	36	139	2009
Vesikari 2015 (6-71 months, ATIV primed)	11	12	9	10	2015
Vesikari 2015 (6-71 months, TIV primed)	15	21	10	14	2015
Vesikari 2018 (6-60 months)	2218	5138	1711	5056	2018
Waddington 2010 (6-59 months)	85	270	51	279	2010
Zedda 2015 (6-35 months)	10	43	9	39	2015

[truncated: 15 more sheets: Supplementary figure 7, 10(B), Supplementary figure 8, Supplementary figure 9, Supplementary figure 13-14, Supplementary figure 15-16, Supplementary figure 17-18, Supplementary figure 19, Supplementary figure 20-21, Supplementary figure 22-23, Supplementary figure 24-25, Supplementary figure 26, Supplementary figure 27, Supplementary figure 28, Supplementary figure 29, Supplementary figure 30]
